# Supplementary material for: Exploring Barriers and Facilitators to the Implementation of Nurse-Driven Catheter-Associated Urinary Tract Infection Prevention Protocols in Intensive Care Units in Saudi Arabia: A Qualitative Study
Source: Healthcare (Basel). 2026 Jun 17;14(12):1741. doi: 10.3390/healthcare14121741 (PMC13299888; doi:10.3390/healthcare14121741)
Supplement: Supplementary file 1 [file healthcare-14-01741-s001.zip]

Archive with 1 entries (1 files):
- healthcare-4319617-supplementary.pdf
